# Supplementary material for: Extraction and Functional Properties of Crude Prolamin from Amaranth
Source: Foods. 2025 Nov 17;14(22):3926. doi: 10.3390/foods14223926 (PMC12651533; doi:10.3390/foods14223926)
Supplement: Supplementary file 1 [file foods-14-03926-s001.zip]

Archive with 1 entries (1 files):
- foods-3929546-supplementary.pdf
